# Supplementary material for: COVIDium: a COVID-19 resource compendium
Source: Database (Oxford). 2021 Sep 29;2021:baab057. doi: 10.1093/database/baab057 (PMC8500058; doi:10.1093/database/baab057)
Supplement: baab057_Supp [file baab057_supp.zip]

Archive with 2 entries (2 files):
- Supplementary Fig S1.png
- Supplementary Fig S2.png
